# Supplementary material for: Comparative Efficiency of Whole-Body Electromyostimulation and Resistance Training in Enhancing 1-Repetition Maximum
Source: J Funct Morphol Kinesiol. 2025 Jun 26;10(3):243. doi: 10.3390/jfmk10030243 (PMC12286242; doi:10.3390/jfmk10030243)
Supplement: Supplementary file 1 [file jfmk-10-00243-s001.zip]

Archive with 1 entries (1 files):
- jfmk-3676201-supplementary.xlsx
