# Supplementary material for: Comparative Efficiency of Whole-Body Electromyostimulation and Resistance Training in Enhancing 1-Repetition Maximum
Source: J Funct Morphol Kinesiol. 2025 Jun 26;10(3):243. doi: 10.3390/jfmk10030243 (PMC12286242; doi:10.3390/jfmk10030243)
Supplement: Supplementary file 1 [file jfmk-10-00243-s001.zip › jfmk-3676201-supplementary.xlsx]

## Sheet: Sheet1
	week 0	week 2	week 4	week 6	week 8	week 10
SQUAT WB-EMS	0	0.1087	0.2174	0.3043	0.3913	0.4348
	0	0.087	0.2174	0.3478	0.3913	0.4783
	0	0.0566	0.1321	0.2264	0.2642	0.3208
	0	0.0612	0.1224	0.2245	0.3061	0.3469
	0	0.0408	0.1633	0.2245	0.2857	0.3469
	0	0.1277	0.1702	0.2128	0.2553	0.3191
	0	0.1277	0.1702	0.2128	0.2553	0.3404
	0	0.1042	0.1458	0.1875	0.2292	0.2708
	0	0.0857	0.2571	0.3714	0.4286	0.4857
	0	0.0612	0.1633	0.2653	0.3061	0.3265
SQUAT RESISTANCE TRAINING	0	0.0156	0.125	0.2344	0.4063	0.5156
	0	0.1277	0.1702	0.2128	0.2553	0.3191
	0	0.0666	0.0933	0.2	0.3333	0.36
	0	0.1818	0.2727	0.3636	0.3636	0.3636
	0	0.087	0.1304	0.2391	0.3261	0.413
	0	0	0.08	0.12	0.2	0.3
	0	0.0769	0.1231	0.1538	0.2308	0.3077
	0	0.0833	0.1167	0.1667	0.2	0.2667
	0	0.0625	0.125	0.25	0.3125	0.3375
	0	0.1	0.2	0.25	0.25	0.3
PLANK WB-EMS	0	0.0526	0.1895	0.2632	0.5895	0.6316
	0	0.3452	0.4405	0.5238	0.6667	0.7857
	0	0.1475	0.3115	0.5082	0.8033	1.0492
	0	0.1967	0.377	0.4754	0.9672	1.2131
	0	0.1154	0.3077	0.4103	0.4744	0.5385
	0	0.0526	0.1053	0.2632	0.4316	0.5579
	0	0.0526	0.1053	0.2632	0.2632	0.3684
	0	0.125	0.5	0.5875	0.7375	0.875
	0	0.0784	0.1765	0.2255	0.2745	0.4706
	0	0.1628	0.3953	0.5116	0.8605	1.093
PLANK RESISTANCE TRAINING	0	0.0333	0.1111	0.1778	0.2222	0.3333
	0	0.04	0.12	0.2	0.24	0.28
	0	0.0678	0.3729	0.4322	0.5254	0.6949
	0	0.16	0.2733	0.42	0.5733	0.64
	0	0.0364	0.0909	0.1455	0.3636	0.6364
	0	0.1875	0.4583	0.6875	0.875	0.9792
	0	0.1667	0.2917	0.3333	0.4167	0.5
	0	0.5	0.6667	0.8333	0.9167	1
	0	0.3333	0.5833	0.8333	0.8333	1
	0	0.3333	0.5	0.8333	1	1.25
CURL WB-EMS	0	0	0.0179	0.0179	0.0714	0.25
	0	0	0.0857	0.1429	0.2	0.2857
	0	0.0526	0.25	0.2763	0.3158	0.3158
	0	0	0	0.25	0.3333	0.3333
	0	0.0667	0.0833	0.25	0.3333	0.3333
	0	0.0909	0.0545	0.2727	0.3636	0.4545
	0	0	0.1667	0.2667	0.3333	0.3667
	0	0.1429	0.2857	0.4286	0.5714	0.7143
	0	0	0.0833	0.1667	0.2	0.25
	0	0.05	0.1	0.1667	0.25	0.3333
CURL RESISTANCE TRAINING	0	0	0.0417	0.0833	0.1667	0.1875
	0	0.0667	0.1667	0.2667	0.3333	0.3333
	0	0.1071	0.1429	0.2857	0.2857	0.4286
	0	0	0.1	0.2	0.2	0.4
	0	0.0667	0.2	0.3333	0.3333	0.3333
	0	0.0909	0.2727	0.3636	0.4545	0.4545
	0	0.1	0.2	0.2	0.3	0.4
	0	0.1429	0.2857	0.4286	0.4286	0.4286
	0	0.125	0.1875	0.25	0.3125	0.375
	0	0.0625	0.0625	0.125	0.1875	0.3125
